# Supplementary material for: Highly Pathogenic Avian Influenza Viruses and Generation of Novel Reassortants, United States, 2014–2015
Source: Emerg Infect Dis. 2016 Jul;22(7):1283–5. doi: 10.3201/eid2207.160048 (PMC4918163; doi:10.3201/eid2207.160048)
Supplement: Technical Appendix 2 — Acknowledgment of contributions of colleagues through the Global Initiative on Sharing All Influenza Data. [file 16-0048-Techapp-s2.xlsx]

## Sheet: Sheet1
Technical Appendix 2
Acknowledgment of GISAID submitters
We acknowledge the authors, originating and submitting laboratories of the sequences from GISAID’s EpiFlu™ Database on which this research is based. The list is detailed below. All submitters of data may be contacted directly via the GISAID website www.gisaid.org
Segment ID	Isolate name	Collection date	Submitter	Originating Lab
EPI169427	A/wigeon/Sakha/1/2014	2014-09-25	Susloparov, Ivan	State Research Center of Virology and Biotechnology Vector
EPI161973	A/environment/Shenzhen/25-24/2013	2013-12-02	Liu, Guang	BGI Shenzhen
EPI137255	A/duck/Hebei/3/2011	2011-12-07	Liu, Di	Institute of Microbiology, Chinese Academy of Sciences
EPI137254	A/duck/Hebei/2/2011	2011-12-01	Liu, Di	Institute of Microbiology, Chinese Academy of Sciences
EPI163493	A/Sichuan/26221/2014	2014-04-21	Yang, Lei	WHO Chinese National Influenza Center
EPI161972	A/duck/Jiangxi/95/2014	2014-01-10	Liu, Guang	BGI Shenzhen
EPI169424	A/chicken/Miyazaki/7/2014	2014-12-16	Saito, Takehiko	National Institute of Animal Health
EPI169390	A/crane/Kagoshima/KU1/2014	2014-11-23	Ozawa, Makoto	Kagoshima University
EPI168075	A/chicken/Netherlands/14015531/2014	2014-11-15	Koch, Guus	Central Veterinary Institute
EPI168025	A/duck/Chiba/26-372-61/2014	2014-11-18	Saito, Takehiko	National Institute of Animal Health
EPI168024	A/duck/Chiba/26-372-48/2014	2014-11-18	Saito, Takehiko	National Institute of Animal Health
EPI167905	A/Chicken/Netherlands/14015526/2014	2014-11-14	Koch, Guus	Central Veterinary Institute
EPI167904	A/duck/England/36254/14	2014-11-14	Hanna, Amanda	Animal and Plant Health Agency (APHA)
EPI166694	A/duck/Beijing/CT01/2014	2014-01-22	Liu, Di	Institute of Microbiology, Chinese Academy of Sciences
EPI166693	A/duck/Beijing/FS01/2014	2014-01-20	Liu, Di	Institute of Microbiology, Chinese Academy of Sciences
EPI159719	A/Chicken/Kumamoto/1-7/2014	2014-04-13	Harada, Michiyo Yoshizawa	National Institute of Animal Health
EPI173568	A/green-winged teal/Korea/KU-12/2015	2015-01-22	Lee, Dong-Hun	Konkuk University
EPI169273	A/turkey/Germany/R2474-L00899/2014	2014-11-04	Pohlmann, Anne	Friedrich-Loeffler-Institut
EPI586509	A/poultry/BC/FAV19/2014	2014-12-08	Canadian Food Inspection Agency	Animal Health Centre, Ministry of Agriculture
EPI584079	A/turkey/BC/FAV14/2014	2014-12-06	Canadian Food Inspection Agency	Animal Health Centre, Ministry of Agriculture
EPI586501	A/poultry/BC/FAV17/2014	2014-12-05	Canadian Food Inspection Agency	Animal Health Centre, Ministry of Agriculture
EPI586493	A/poultry/BC/FAV15/2014	2014-12-05	Canadian Food Inspection Agency	Animal Health Centre, Ministry of Agriculture
EPI586550	A/chicken/BC/FAV24/2014	2014-12-18	Canadian Food Inspection Agency	Animal Health Centre, Ministry of Agriculture
EPI586542	A/chicken/BC/FAV23/2014	2014-12-15	Canadian Food Inspection Agency	Animal Health Centre, Ministry of Agriculture
EPI586534	A/chicken/BC/FAV22/2014	2014-12-12	Canadian Food Inspection Agency	Animal Health Centre, Ministry of Agriculture
EPI586526	A/chicken/BC/FAV21/2014	2014-12-11	Canadian Food Inspection Agency	Animal Health Centre, Ministry of Agriculture
EPI586518	A/chicken/BC/FAV20/2014	2014-12-08	Canadian Food Inspection Agency	Animal Health Centre, Ministry of Agriculture
EPI586558	A/chicken/BC/FAV25/2014	2014-12-19	Canadian Food Inspection Agency	Animal Health Centre, Ministry of Agriculture
